# Supplementary material for: ARS2, a Cofactor of CBC, Promotes Meiotic Silencing by Unpaired DNA
Source: Epigenomes. 2026 Jan 21;10(1):6. doi: 10.3390/epigenomes10010006 (PMC12922007; doi:10.3390/epigenomes10010006)
Supplement: Supplementary file 1 [file epigenomes-10-00006-s001.zip]

Archive with 1 entries (1 files):
- epigenomes-3995446-supplementary.pdf
